# Supplementary material for: Aged related human skin microbiome and mycobiome in Korean women
Source: Sci Rep. 2022 Feb 11;12:2351. doi: 10.1038/s41598-022-06189-5 (PMC8837753; doi:10.1038/s41598-022-06189-5)
Supplement: Supplementary file 3 — Supplementary Table S1. [file 41598_2022_6189_MOESM3_ESM.xlsx]

## Sheet: Cheeks
	Supplementary Table S1. The information of skin metadata and microbial diversity for all subjects.
		Y-group (20s)
		Bacteria												Fungi
	Sample Name	Sample info.	Age	Moisture	Sebum	pH	TEWL	shannon alpha diversity	Faith PD*	simpson evenness	No.ASVs		Sample Name	Sample info.	Age	Moisture	Sebum	pH	TEWL	shannon alpha diversity	simpson evenness	No.ASVs
	C1	Ca.2	28	60.8	32	6.21	23.85	3.91422	39.9723	0.743076	242		C1	Ca.2	28	60.8	32	6.21	23.85	2.8868	0.716232	23
	C2	Ca.3	23	55.6	75.5	5.615	15.4	3.49092	49.571	0.823794	231		C2	Ca.3	23	55.6	75.5	5.615	15.4	1.69406	0.581146	9
	C3	Ca.4	22	52.5	51.5	6.05	18.6	4.76939	31.0816	0.908707	203		C3	Ca.4	22	52.5	51.5	6.05	18.6	2.03829	0.52836	29
	C4	Ca.10R	24	68.5	32	6.035	19.85	3.60461	37.4566	0.779743	155		C4	Ca.10R	24	68.5	32	6.035	19.85	2.66819	0.68186	32
	C5	Ca.12R	22	52.2	60.5	6.07	22.9	2.65791	48.0598	0.603477	133		C5	Ca.12R	22	52.2	60.5	6.07	22.9	2.57148	0.681108	19
	C6	Ca.13R	23	68.6	29.5	5.655	18.6	4.26811	46.2282	0.884681	169		C6	Ca.13R	23	68.6	29.5	5.655	18.6	2.81439	0.674146	51
	C8	Ca.23	19	60.5	23	5.92	21.8	4.20971	57.486	0.887186	153		C7	Ca.21	19	53.3	26.5	5.7	20	2.10548	0.567378	15
	C9	Ca.24	24	69.8	35	6.055	27.5	4.82301	27.8426	0.862883	385		C8	Ca.23	19	60.5	23	5.92	21.8	2.84129	0.754174	30
	C10	Ca.25	24	50.3	27	6.845	16.45	4.41406	70.4995	0.794631	288		C9	Ca.24	24	69.8	35	6.055	27.5	2.55214	0.618798	55
	C11	Ca.26	21	50.4	38	6.27	33	1.68592	84.5084	0.38002	133		C10	Ca.25	24	50.3	27	6.845	16.45	2.54593	0.685772	22
	C12	Ca.27R	22	71.1	37.5	5.92	14.55	3.91652	38.8681	0.846093	178		C11	Ca.26	21	50.4	38	6.27	33	2.07898	0.508672	31
	C13	Ca.30	20	50.5	33	5.76	28.95	2.55484	45.1953	0.601972	142		C12	Ca.27R	22	71.1	37.5	5.92	14.55	2.03302	0.499362	38
	C14	Ca.31	21	58.2	64	6.235	24.05	4.96745	76.6864	0.884184	387		C13	Ca.30	20	50.5	33	5.76	28.95	1.38663	0.342838	18
	C15	Ca.32	21	69	37.5	5.71	24.4	4.19049	46.4748	0.85077	208		C14	Ca.31	21	58.2	64	6.235	24.05	2.62917	0.720696	30
													C15	Ca.32	21	69	37.5	5.71	24.4	2.38378	0.585794	31
		O-group (60s)
		Bacteria												Fungi
	Sample Name	Sample info.	Age	Moisture	Sebum	pH	TEWL	shannon alpha diversity	Faith PD*	simpson evenness	No.ASVs		Sample Name	Sample info.	Age	Moisture	Sebum	pH	TEWL	shannon alpha diversity	simpson evenness	No.ASVs
	C16	Ca.34	60	56	5.5	6.14	18.65	5.01209	33.1745	0.925501	185		C16	Ca.34	60	56	5.5	6.14	18.65	3.28342	0.757316	40
	C17	Ca.35	60	72.5	6.5	6.375	17.35	4.94019	50.2066	0.90724	300		C17	Ca.35	60	72.5	6.5	6.375	17.35	3.93987	0.804588	73
	C20	Ca.38	62	51.7	1	6.24	20.35	5.79403	35.764	0.959419	263		C18	Ca.36	60	61.5	2	5.465	15.85	3.27912	0.761456	32
	C21	Ca.39R	61	65.5	4	5.41	19.75	3.94171	52.3211	0.723997	363		C19	Ca.37	62	67	13	6.39	14.35	3.08415	0.774936	28
	C22	Ca.40	62	51.4	1	5.51	16.75	5.10104	24.4454	0.934171	147		C20	Ca.38	62	51.7	1	6.24	20.35	2.75244	0.747852	15
	C24	Ca.42R	63	55.3	3	5.77	20	4.38937	61.719	0.875602	326		C21	Ca.39R	61	65.5	4	5.41	19.75	2.39055	0.708782	22
	C25	Ca.43	61	61	12.5	5.34	22.35	4.3031	47.2656	0.837109	193		C22	Ca.40	62	51.4	1	5.51	16.75	3.21403	0.797142	33
	C26	Ca.44	62	49.4	3.5	6.14	17.4	6.10923	45.4964	0.957784	324		C23	Ca.41R	62	68.3	1	5.98	17.3	3.32633	0.81172	30
	C28	Ca.46	60	52.4	3	4.945	15.35	4.93773	25.0306	0.88853	178		C24	Ca.42R	63	55.3	3	5.77	20	1.20833	0.307642	28
	C29	Ca.47	61	51.7	2.5	6.18	19.3	4.48346	34.9886	0.863207	177		C25	Ca.43	61	61	12.5	5.34	22.35	3.27244	0.737412	37
	C30	Ca.48	60	58.7	0.5	5.01	21.6	5.92559	45.9897	0.949727	365		C26	Ca.44	62	49.4	3.5	6.14	17.4	3.22426	0.781928	31
	C31	Ca.49	60	54	1	6.57	13.85	5.53198	53.389	0.922216	247		C27	Ca.45	61	53.8	6	5.71	20.9	2.0888	0.55941	18
													C28	Ca.46	60	52.4	3	4.945	15.35	2.02236	0.647522	14
													C29	Ca.47	61	51.7	2.5	6.18	19.3	2.87262	0.766626	36
													C30	Ca.48	60	58.7	0.5	5.01	21.6	3.75466	0.869486	34
													C31	Ca.49	60	54	1	6.57	13.85	3.08286	0.7525	28
	Faith PD*; Faith's phylogenetic diversity

## Sheet: Forehead
	Supplementary Table S1. The information of skin metadata and microbial diversity for all subjects.
	Y-group (20s)
	Bacteria												Fungi
	Sample Name	Sample info.	Age	Moisture	Sebum	pH	TEWL	shannon alpha diversity	Faith PD*	simpson evenness	No.ASVs		Sample Name	Sample info.	Age	Moisture	Sebum	pH	TEWL	shannon alpha diversity	simpson evenness	No.ASVs
	F1	Fa.2	28	72.1	61.5	6.36	21.45	5.07261	34.0776	0.923792	183		F1	Fa.2	28	72.1	61.5	6.36	21.45	2.87012	0.67933	33
	F2	Fa.3	23	61.2	94.5	5.1	16.95	4.06037	56.4641	0.85936	256		F2	Fa.3	23	61.2	94.5	5.1	16.95	2.02598	0.615312	19
	F3	Fa.4	22	65.5	83	6.285	19.8	2.10782	38.98	0.548873	109		F3	Fa.4	22	65.5	83	6.285	19.8	1.64307	0.514874	10
	F4	Fa.7	20	52.7	41.5	5.635	19.9	2.3679	31.7869	0.702485	72		F4	Fa.7	20	52.7	41.5	5.635	19.9	1.00208	0.240638	21
	F6	Fa.21	19	57.4	41	5.715	15.55	7.5269	61.5804	0.981729	833		F5	Fa.13	23	69.7	45	5.795	17.25	2.46291	0.591756	29
	F7	Fa.23	19	59.1	40	5.725	24.3	2.60928	41.9353	0.672816	96		F6	Fa.21	19	57.4	41	5.715	15.55	1.91354	0.5417	31
	F8	Fa.24	24	64.4	25.5	5.785	21.6	3.43313	29.9055	0.749507	123		F7	Fa.23	19	59.1	40	5.725	24.3	2.3655	0.666252	16
	F9	Fa.25	24	61.3	28	6.95	19.9	5.50955	80.4721	0.920205	426		F8	Fa.24	24	64.4	25.5	5.785	21.6	3.26349	0.814548	35
	F10	Fa.26	21	51.9	40.5	6.82	26.15	2.62371	26.4758	0.607057	108		F9	Fa.25	24	61.3	28	6.95	19.9	3.16871	0.769138	50
	F11	Fa.27	22	63	77	5.96	14	2.68687	27.6901	0.698385	143		F10	Fa.26	21	51.9	40.5	6.82	26.15	2.35129	0.598854	26
	F12	Fa.30	20	54.6	53.5	5.725	20.8	2.10778	34.6779	0.579689	120		F11	Fa.27	22	63	77	5.96	14	0.674313	0.169478	16
	F13	Fa.31	21	64.3	61	6.39	21.05	3.54845	46.8051	0.722002	206		F12	Fa.30	20	54.6	53.5	5.725	20.8	1.16003	0.303522	18
	F14	Fa.32	21	67.1	58	5.075	24.9	2.30639	57.776	0.608377	136		F13	Fa.31	21	64.3	61	6.39	21.05	2.14627	0.746404	7
	O-group (60s)
	Bacteria												Fungi
	Sample Name	Sample info.	Age	Moisture	Sebum	pH	TEWL	shannon alpha diversity	Faith PD*	simpson evenness	No.ASVs		Sample Name	Sample info.	Age	Moisture	Sebum	pH	TEWL	shannon alpha diversity	simpson evenness	No.ASVs
	F16	Fa.35	60	74	39.5	5.675	13.25	5.45524	67.1154	0.920131	448		F15	Fa.34	60	55.7	21	5.91	20.85	2.41634	0.626522	23
	F17	Fa.36	60	53.5	5.5	5.59	16.4	5.01147	34.611	0.917378	171		F16	Fa.35	60	74	39.5	5.675	13.25	3.62905	0.784966	62
	F18	Fa.37	62	63	45.5	6.11	19.05	4.1184	34.8318	0.79482	171		F17	Fa.36	60	53.5	5.5	5.59	16.4	1.98895	0.528926	17
	F19	Fa.38	62	54.8	20.5	5.64	16.6	5.26587	22.8463	0.943991	154		F18	Fa.37	62	63	45.5	6.11	19.05	2.48724	0.63271	20
	F20	Fa.39	61	64.3	9	5.615	14.4	5.17945	43.1455	0.943647	237		F19	Fa.38	62	54.8	20.5	5.64	16.6	2.97604	0.744106	24
	F21	Fa.40	62	52	8.5	5.24	18.8	5.00825	32.0847	0.899731	179		F20	Fa.39	61	64.3	9	5.615	14.4	2.43111	0.699312	26
	F22	Fa.41	62	62.5	12	6.05	14.05	4.13579	47.6038	0.785272	263		F21	Fa.40	62	52	8.5	5.24	18.8	2.39286	0.666868	32
	F23	Fa.42	63	63.7	6.5	5.55	21	5.98509	71.2979	0.949548	529		F22	Fa.41	62	62.5	12	6.05	14.05	3.27623	0.790242	35
	F24	Fa.43	61	63.7	22.5	4.295	17.2	3.71092	50.871	0.814835	262		F23	Fa.42	63	63.7	6.5	5.55	21	4.66884	0.90264	103
	F25	Fa.44	62	50	8	5.86	15.65	5.18193	34.0917	0.920806	279		F24	Fa.43	61	63.7	22.5	4.295	17.2	3.08815	0.71081	32
	F26	Fa.45	61	50	13	5.735	27.15	3.82721	45.6748	0.832888	124		F25	Fa.44	62	50	8	5.86	15.65	4.20715	0.834222	82
	F28	Fa.47	61	52.6	16	6.14	13.55	7.90633	70.6811	0.983884	660		F26	Fa.45	61	50	13	5.735	27.15	2.19011	0.5535	20
													F27	Fa.46	60	51.7	24	5.22	20	2.41432	0.670014	22
													F28	Fa.47	61	52.6	16	6.14	13.55	2.35969	0.705998	12
													F29	Fa.48	60	62.3	13.5	4.92	16.5	2.21086	0.587396	17
													F30	Fa.49	60	54.7	10.5	6.275	15.4	2.57749	0.657058	24
	Faith PD*; Faith's phylogenetic diversity
