# Supplementary material for: Aged related human skin microbiome and mycobiome in Korean women
Source: Sci Rep. 2022 Feb 11;12:2351. doi: 10.1038/s41598-022-06189-5 (PMC8837753; doi:10.1038/s41598-022-06189-5)
Supplement: Supplementary file 4 — Supplementary Table S2. [file 41598_2022_6189_MOESM4_ESM.xlsx]

## Sheet: Sheet1 (3)
	Supplementary Table S2. Summary: age-related skin microbiome resesarch.
	References	Age range	Subjects Race	Gender	Skin disease	Skin site	Results & Conclusions
	Yian et al.	Elderly group : 50-60 years old Adults group : 25-35 years old Adolescents group : 12-19 years old	Asian (China)	Female Male	None, Normal	back of hands (Hb), interdigital web space (Is), volar forearm (Vf), antecubital fossa (Af), nares (Na), glabella (Gb), back (Ba)	alpha diversity (Chao1) : Adults group > adolescents, elderly group age-related microbial signature : Enhydrobacter: elderly individuals > adolescents, adults Cutibacterium (Propionibacterium): adolescents, adults > elderly individuals Sphingomonas and Streptococcus: adolescents > adults, elderly
	Shibagaki et al.	Younger group : 21-37 years old Older group : 60-76 years old	Asian (Japan)	Female	None, Normal	scalp, forehead, cheek, forearm	alpha diversity, species richness: older group > younger group (cheek and forehead) age-related microbial signature: Actinobacteria: younger group > older group (cheek and forehead) Bacteroidetes: older group > younger group (cheek)
	Juge et al.	Younger group : 21-31 years old Older group : 54-69 years old	Western European	Female	None, Normal	forehead	alpha diversity: older group > younger group age-related microbial signature: Actinobacteria: younger group > older group Proteobacteria: older group > younger group
	Leung et al.	Children group : 0-20 years old Younger group : 21-50 years old Older group : 51-90 years old	Asian (China)	Female Male	None, Normal	forehead, left and light forearms, left and right palms	microbial signature: Relative abundance of Staphylococcus aureus: adult group > elderly group
